# Supplementary material for: Cooperative and Independent Functionality of tmRNA and SmpB in Aeromonas veronii: A Multifunctional Exploration Beyond Ribosome Rescue
Source: Int J Mol Sci. 2025 Jan 6;26(1):409. doi: 10.3390/ijms26010409 (PMC11722516; doi:10.3390/ijms26010409)
Supplement: Supplementary file 1 [file ijms-26-00409-s001.zip]

Archive with 2 entries (2 files):
- Supplementary excel Sheet.xlsx
- ijms-3380852-supplementary materials.pdf
