# Supplementary material for: Cooperative and Independent Functionality of tmRNA and SmpB in Aeromonas veronii: A Multifunctional Exploration Beyond Ribosome Rescue
Source: Int J Mol Sci. 2025 Jan 6;26(1):409. doi: 10.3390/ijms26010409 (PMC11722516; doi:10.3390/ijms26010409)
Supplement: Supplementary file 1 [file ijms-26-00409-s001.zip › Supplementary excel Sheet.xlsx]

## Sheet: Table S1
Table S1 Primer sequence
Primer name	Sequence (5’-3’)
ssrA-QF	TTCACGAAACCCAAGGTG
ssrA-QR	GACACGCCACGAATTGAC
smpB-QF	ATCGCTCGTCAGGGCTAC
smpB-QR	CATGATGCGGGCTTTCTC
glnA-QF	GCCTACAACAAGACCGTCACCT
glnA-QR	TGCTTGATGATACCGCCGATGT
entB-QF	CGCCTTGCTGGTCCACGATAT
entB-QR	CCCGATCTGCCTGACTCTGTTC
entE-QF	TGCTGATGATTCGCCGCTGAC
entE-QR	CGCACGCTGTAGCCATAGTCAT
entA-QF	ACACCTTCGCCATCAACACCTT
entA-QR	AGTTCCAGCCCTGCCGTTTG
entF-QF	TTGGTGCTGCCTTGCCTGAC
entF-QR	AGTGACTGACCGACCGCTGA
artP-QF	CGAGTGGTGCTGGCAAGAGTT
artP-QR	AGTTGGGACTGGCGGTTGAATT
fliA-QF	CGCAACTTTGACGGTAGCAAGG
fliA-QR	TCGGCAGCAACCTCGGTATCT
gapdH-QF	CGGCAAGGGCGAGATGAAGAAC
gapdH-QR	ATGGCGTTGGTGGTGCAGGA

## Sheet: Table S2
This table presents the top 20 statistics for pathway enrichment comparing ΔssrA to the wild type (WT) in LB medium.
GeneRatio	Description	Qvalue	Count	Genes
0.268293	Ribosome	8.26735e-14	22	rplT/rpmB/rpmI/Novel00451/rpsJ/rpsQ/rplP/rplS/rplO/rpmG/rplW/rpmC/rplI/rpsI/rplC/rpmD/rpsC/rpsE/rpsP/rplQ/rplN/rplR
0.109756	Glycolysis / Gluconeogenesis	0.00943807	9	ONR73_19170/pckA/Novel00401/gap/Novel00369/pgi/ONR73_18485/crr/eno
0.121951	Quorum sensing	0.0824759	10	ONR73_08400/oppC/oppB/oppF/ONR73_04840/-/ONR73_04850/secY/ONR73_04845/crp
0.243902	Microbial metabolism in diverse environments	0.0944017	20	ONR73_21775/torA/Novel00425/arcC/ONR73_19170/ONR73_18755/nrfA/Novel00199/pckA/Novel00401/gap/frdA/Novel00369/pgi/ONR73_18485/hchA/pflB/ONR73_12245/ONR73_05400/eno
0.0365854	Taurine and hypotaurine metabolism	0.106633	3	ald/Novel00240/ONR73_18755
0.0853659	Pyruvate metabolism	0.119335	7	ONR73_18755/pckA/Novel00401/frdA/hchA/pflB/ONR73_12245
0.146341	Carbon metabolism	0.137904	12	arcC/ONR73_18755/pckA/Novel00401/gap/frdA/Novel00369/pgi/ONR73_18485/ONR73_12245/ONR73_05400/eno
0.0731707	Alanine, aspartate and glutamate metabolism	0.148493	6	ald/pyrB/Novel00240/ONR73_06145/Novel00118/pyrI
0.0609756	Citrate cycle (TCA cycle)	0.148493	5	pckA/Novel00401/frdA/ONR73_12245/ONR73_05400
0.0609756	Methane metabolism	0.202198	5	ONR73_21775/torA/Novel00425/ONR73_18755/eno
0.0365854	Nitrogen metabolism	0.319138	3	arcC/nrfA/Novel00199
0.0365854	Porphyrin metabolism	0.349612	3	bfr/hutZ/Novel00046
0.0487805	beta-Lactam resistance	0.349612	4	ONR73_08400/oppC/oppB/oppF
0.0365854	Arginine biosynthesis	0.349612	3	arcA/argF/arcC
0.0243902	Glycerolipid metabolism	0.528048	2	ONR73_20935/glpK
0.0365854	Starch and sucrose metabolism	0.584493	3	glgC/pgi/crr
0.0487805	Pyrimidine metabolism	0.776318	4	pyrB/ONR73_00510/-/pyrI
0.0243902	Phosphotransferase system (PTS)	0.776318	2	ONR73_16850/crr
0.0243902	Fatty acid biosynthesis	0.826144	2	fabD/fabG
0.0365854	Propanoate metabolism	0.881517	3	ONR73_18755/ONR73_20935/pflB

## Sheet: Table S3
This table presents the top 20 statistics for pathway enrichment comparing ΔsmpB to the wild type (WT) in LB medium.
GeneRatio	Description	Qvalue	Count	Genes
0.416667	Bacterial chemotaxis	1.42383e-06	10	ONR73_04980/ONR73_04985/ONR73_05015/ONR73_04995/ONR73_05000/cheD/ONR73_05010/ONR73_04990/ONR73_08950/ONR73_08270
0.5	Two-component system	2.6441e-05	12	ONR73_04980/ONR73_04985/ONR73_05015/ONR73_00085/kdpB/kdpA/ONR73_04995/ONR73_05000/ONR73_05010/ONR73_04990/ONR73_08950/ONR73_08270
0.0833333	Arginine biosynthesis	0.282377	2	arcA/arcC
0.125	Purine metabolism	0.443025	3	Novel00014/Novel00015/ONR73_22005
0.0833333	Propanoate metabolism	0.443025	2	ONR73_10235/pta
0.0416667	Taurine and hypotaurine metabolism	0.443025	1	pta
0.0833333	Pyrimidine metabolism	0.481217	2	Novel00014/Novel00015
0.0416667	Glycerolipid metabolism	0.481217	1	ONR73_10235
0.0416667	Nitrogen metabolism	0.550867	1	arcC
0.0416667	Homologous recombination	0.675954	1	recO
0.0416667	Methane metabolism	0.719432	1	pta
0.0416667	Amino sugar and nucleotide sugar metabolism	0.719432	1	ONR73_05715
0.0416667	Pyruvate metabolism	0.719432	1	pta
0.0416667	Biosynthesis of nucleotide sugars	0.719432	1	ONR73_05715
0.0833333	Carbon metabolism	0.719432	2	pta/arcC
0.0416667	Bacterial secretion system	0.735384	1	ascC
0.0416667	Quorum sensing	0.786769	1	ONR73_18325
0.0833333	Microbial metabolism in diverse environments	0.925526	2	pta/arcC
0.0833333	Biosynthesis of secondary metabolites	0.986509	2	miaA/arcA

## Sheet: Table S4
This table presents the top 20 statistics for pathway enrichment comparing ΔssrA to the wild type (WT) in M9 medium.
GeneRatio	Description	Qvalue	Count	Genes
0.538	Oxidative phosphorylation	1.76276e-12	28	AMS64_08255;AMS64_09480;AMS64_00550;AMS64_14555;AMS64_14510;AMS64_14515;AMS64_08260;AMS64_14540;AMS64_14545;AMS64_00530;AMS64_14550;AMS64_00525;AMS64_08245;AMS64_08250;AMS64_14535;AMS64_00555;AMS64_14525;AMS64_09490;AMS64_00540;AMS64_14520;AMS64_04760;AMS64_00535;AMS64_14530;AMS64_00560;AMS64_14780;AMS64_00545;AMS64_09485;AMS64_14505
1	Photosynthesis	8.45518e-07	8	AMS64_00550;AMS64_00530;AMS64_00525;AMS64_00555;AMS64_00540;AMS64_00535;AMS64_00560;AMS64_00545
0.24	Biosynthesis of amino acids	0.000404545	31	AMS64_19685;AMS64_09075;AMS64_03490;AMS64_08100;AMS64_22475;AMS64_03380;AMS64_15965;AMS64_13945;AMS64_17880;AMS64_12665;AMS64_03735;AMS64_19695;AMS64_19660;AMS64_19665;AMS64_22480;AMS64_18055;AMS64_12855;AMS64_22375;AMS64_06120;AMS64_11015;AMS64_11455;AMS64_12520;AMS64_13965;AMS64_22495;AMS64_22485;AMS64_08240;AMS64_21200;AMS64_11805;AMS64_08000;AMS64_11800;AMS64_13260
0.413	Citrate cycle (TCA cycle)	0.000508422	12	AMS64_08255;AMS64_03380;AMS64_08260;AMS64_08245;AMS64_08250;AMS64_08270;AMS64_12855;AMS64_08275;AMS64_08265;AMS64_15930;AMS64_08280;AMS64_08240
0.37	2-Oxocarboxylic acid metabolism	0.000732326	13	AMS64_19685;AMS64_03380;AMS64_19695;AMS64_19660;AMS64_19665;AMS64_22480;AMS64_12855;AMS64_11455;AMS64_12520;AMS64_22495;AMS64_22485;AMS64_08240;AMS64_13260
0.47	Valine, leucine and isoleucine biosynthesis	0.00101816	9	AMS64_19685;AMS64_22475;AMS64_19695;AMS64_19660;AMS64_19665;AMS64_22480;AMS64_22495;AMS64_22485;AMS64_13260
0.833	Biosynthesis of siderophore group nonribosomal peptides	0.00102314	5	AMS64_15955;AMS64_15940;AMS64_15935;AMS64_15950;AMS64_15945
0.266667	Flagellar assembly	0.00113711	20	AMS64_15755;AMS64_07290;AMS64_07285;AMS64_07360;AMS64_15820;AMS64_07315;AMS64_15785;AMS64_15760;AMS64_18845;AMS64_07375;AMS64_18840;AMS64_07310;AMS64_15800;AMS64_15790;AMS64_15770;AMS64_15775;AMS64_15795;AMS64_07405;AMS64_15805;AMS64_15780
0.545455	C5-Branched dibasic acid metabolism	0.00451486	6	AMS64_19695;AMS64_19660;AMS64_19665;AMS64_08275;AMS64_08280;AMS64_22495
0.182243	Microbial metabolism in diverse environments	0.0067109	39	AMS64_20895;AMS64_07175;AMS64_10935;AMS64_08255;AMS64_19000;AMS64_03380;AMS64_09870;AMS64_13945;AMS64_13495;AMS64_12665;AMS64_08260;AMS64_13960;AMS64_08365;AMS64_08245;AMS64_18055;AMS64_08250;AMS64_08270;AMS64_12855;AMS64_22375;AMS64_06120;AMS64_11455;AMS64_13480;AMS64_07185;AMS64_13950;AMS64_17855;AMS64_08275;AMS64_08265;AMS64_13965;AMS64_15930;AMS64_07165;AMS64_08280;AMS64_12535;AMS64_08240;AMS…
0.234568	Bacterial secretion system	0.00715387	19	AMS64_13750;AMS64_11295;AMS64_13715;AMS64_13835;AMS64_13840;AMS64_11280;AMS64_07740;AMS64_13815;AMS64_05860;AMS64_21770;AMS64_07840;AMS64_01890;AMS64_06405;AMS64_07805;AMS64_07715;AMS64_18590;AMS64_17220;AMS64_07710;AMS64_07720
0.322581	Carbon fixation pathways in prokaryotes	0.00853191	10	AMS64_20895;AMS64_08255;AMS64_19000;AMS64_03380;AMS64_08260;AMS64_08245;AMS64_08250;AMS64_12855;AMS64_08275;AMS64_08280
0.177273	Biosynthesis of antibiotics	0.00896285	39	AMS64_08255;AMS64_03490;AMS64_22475;AMS64_15955;AMS64_19000;AMS64_03380;AMS64_15965;AMS64_13945;AMS64_12665;AMS64_08260;AMS64_19660;AMS64_19665;AMS64_08245;AMS64_22480;AMS64_19535;AMS64_08250;AMS64_08270;AMS64_12855;AMS64_15940;AMS64_06120;AMS64_11015;AMS64_11455;AMS64_15935;AMS64_15950;AMS64_12520;AMS64_08275;AMS64_15945;AMS64_08265;AMS64_13965;AMS64_15930;AMS64_08280;AMS64_19585;AMS64_22495;AMS…
0.17037	ABC transporters	0.100549	23	AMS64_09415;AMS64_00840;AMS64_00820;AMS64_13075;AMS64_00825;AMS64_13060;AMS64_13080;AMS64_20315;AMS64_13065;AMS64_12765;AMS64_10900;AMS64_05820;AMS64_13070;AMS64_09385;AMS64_01605;AMS64_05815;AMS64_13930;AMS64_01695;AMS64_20330;AMS64_07950;AMS64_00835;AMS64_20320;AMS64_00830
0.173554	Carbon metabolism	0.100549	21	AMS64_20895;AMS64_07175;AMS64_10935;AMS64_08255;AMS64_22475;AMS64_19000;AMS64_03380;AMS64_13945;AMS64_08260;AMS64_08245;AMS64_08250;AMS64_08270;AMS64_12855;AMS64_06120;AMS64_07185;AMS64_08275;AMS64_08265;AMS64_15930;AMS64_08280;AMS64_08240;AMS64_07180
0.177083	Quorum sensing	0.127781	17	AMS64_00840;AMS64_19120;AMS64_00820;AMS64_00825;AMS64_15965;AMS64_13000;AMS64_02740;AMS64_18870;AMS64_18875;AMS64_12765;AMS64_11015;AMS64_10900;AMS64_21770;AMS64_01890;AMS64_00835;AMS64_18880;AMS64_00830
0.142424	Biosynthesis of secondary metabolites	0.127781	47	AMS64_19685;AMS64_09075;AMS64_08255;AMS64_03490;AMS64_08100;AMS64_22475;AMS64_15955;AMS64_19000;AMS64_03380;AMS64_15965;AMS64_13945;AMS64_17880;AMS64_12665;AMS64_11005;AMS64_08260;AMS64_03735;AMS64_19695;AMS64_19660;AMS64_19665;AMS64_08245;AMS64_22480;AMS64_19535;AMS64_08250;AMS64_08270;AMS64_12855;AMS64_15940;AMS64_06120;AMS64_11015;AMS64_11455;AMS64_15935;AMS64_15950;AMS64_08275;AMS64_15945;AMS…
0.1875	Biofilm formation	0.157734	12	AMS64_11320;AMS64_02740;AMS64_11280;AMS64_11325;AMS64_11290;AMS64_03365;AMS64_17730;AMS64_05860;AMS64_07375;AMS64_12520;AMS64_18590;AMS64_04420
0.174419	Bacterial chemotaxis	0.159923	15	AMS64_22200;AMS64_18745;AMS64_13000;AMS64_11010;AMS64_18735;AMS64_19510;AMS64_18740;AMS64_18730;AMS64_09385;AMS64_18845;AMS64_01605;AMS64_18840;AMS64_18720;AMS64_18725;AMS64_07405
0.235294	Propanoate metabolism	0.121641	7	AMS64_19000;AMS64_03380;AMS64_09710;AMS64_08275;AMS64_09715;AMS64_08280;AMS64_21010;AMS64_09705

## Sheet: Table S5
This table presents the top 20 statistics for pathway enrichment comparing ΔsmpB to the wild type (WT) in M9 medium.
GeneRatio	Description	Qvalue	Count	Genes
0.4	Sulfur metabolism	0.000614132	10	AMS64_06075;AMS64_20640;AMS64_16455;AMS64_06070;AMS64_04690;AMS64_04700;AMS64_04685;AMS64_20650;AMS64_17180;AMS64_06080
0.833333	Biosynthesis of siderophore group nonribosomal peptides	0.000614132	5	AMS64_15955;AMS64_15940;AMS64_15935;AMS64_15950;AMS64_15945
0.22093	Bacterial chemotaxis	0.000614132	19	AMS64_18980;AMS64_18745;AMS64_07415;AMS64_12430;AMS64_07230;AMS64_21840;AMS64_11010;AMS64_16230;AMS64_19485;AMS64_04450;AMS64_18735;AMS64_18740;AMS64_18730;AMS64_18715;AMS64_18720;AMS64_18725;AMS64_19195;AMS64_18705;AMS64_18700
0.32	Arginine biosynthesis	0.00872198	8	AMS64_03490;AMS64_06640;AMS64_22375;AMS64_03495;AMS64_22255;AMS64_22250;AMS64_03505;AMS64_22245
0.140909	Biosynthesis of antibiotics	0.0116664	31	AMS64_03490;AMS64_15955;AMS64_19000;AMS64_15965;AMS64_03355;AMS64_06640;AMS64_03350;AMS64_08245;AMS64_20310;AMS64_04690;AMS64_15940;AMS64_03495;AMS64_18990;AMS64_16695;AMS64_15935;AMS64_15950;AMS64_04685;AMS64_22255;AMS64_17465;AMS64_17810;AMS64_15945;AMS64_15930;AMS64_03505;AMS64_08055;AMS64_00935;AMS64_11615;AMS64_22245;AMS64_18995;AMS64_08240;AMS64_01880;AMS64_17180
0.28	Peptidoglycan biosynthesis	0.032207	7	AMS64_03240;AMS64_03235;AMS64_03255;AMS64_03220;AMS64_03250;AMS64_03230;AMS64_03225
0.12963	Two-component system	0.0535596	28	AMS64_15825;AMS64_18980;AMS64_18745;AMS64_15105;AMS64_07415;AMS64_12430;AMS64_07230;AMS64_21840;AMS64_11010;AMS64_16230;AMS64_19485;AMS64_04450;AMS64_22375;AMS64_03075;AMS64_18735;AMS64_09345;AMS64_18730;AMS64_18715;AMS64_07375;AMS64_16285;AMS64_18720;AMS64_18725;AMS64_19195;AMS64_01940;AMS64_06335;AMS64_18705;AMS64_18700;AMS64_16750
0.176471	Biofilm formation	0.0583093	12	AMS64_15275;AMS64_15825;AMS64_03075;AMS64_11070;AMS64_17730;AMS64_10485;AMS64_09345;AMS64_05145;AMS64_07375;AMS64_01940;AMS64_06335;AMS64_17820
0.121495	Microbial metabolism in diverse environments	0.130121	26	AMS64_19000;AMS64_06075;AMS64_03355;AMS64_06640;AMS64_13960;AMS64_03350;AMS64_08365;AMS64_08245;AMS64_20310;AMS64_06070;AMS64_04690;AMS64_22375;AMS64_18990;AMS64_13480;AMS64_04700;AMS64_04360;AMS64_04685;AMS64_10770;AMS64_22250;AMS64_15930;AMS64_00935;AMS64_07620;AMS64_08240;AMS64_01880;AMS64_17180;AMS64_06080
0.206897	Citrate cycle (TCA cycle)	0.184051	6	AMS64_03355;AMS64_03350;AMS64_08245;AMS64_20310;AMS64_15930;AMS64_08240
0.5	D-Glutamine and D-glutamate metabolism	0.235465	2	AMS64_03240;AMS64_03255
0.106061	Biosynthesis of secondary metabolites	0.235465	35	AMS64_03490;AMS64_15275;AMS64_15955;AMS64_19000;AMS64_15965;AMS64_03355;AMS64_11005;AMS64_06640;AMS64_03350;AMS64_12405;AMS64_01895;AMS64_08245;AMS64_04590;AMS64_04680;AMS64_20310;AMS64_15940;AMS64_11070;AMS64_03495;AMS64_18990;AMS64_15935;AMS64_15950;AMS64_22255;AMS64_17465;AMS64_17810;AMS64_15945;AMS64_15930;AMS64_03505;AMS64_00935;AMS64_11615;AMS64_22245;AMS64_18995;AMS64_08240;AMS64_19420;AMS…
0.235294	Phenylalanine metabolism	0.246654	4	AMS64_04360;AMS64_10770;AMS64_14680;AMS64_08000
0.272727	Lysine degradation	0.287921	3	AMS64_13960;AMS64_15930;AMS64_00935
0.210526	Nitrogen metabolism	0.288761	4	AMS64_08365;AMS64_22375;AMS64_13480;AMS64_22250
0.172414	Cell cycle	0.34164	5	AMS64_03245;AMS64_17730;AMS64_03250;AMS64_03265;AMS64_03260
0.333333	NOD-like receptor signaling pathway	0.34164	2	AMS64_15105;AMS64_00770
0.123457	Bacterial secretion system	0.42612	10	AMS64_13835;AMS64_13840;AMS64_07730;AMS64_21770;AMS64_06405;AMS64_13825;AMS64_13850;AMS64_07715;AMS64_07710;AMS64_07720
0.25	Plant-pathogen interaction	0.517771	2	AMS64_15105;AMS64_12425
0.176471	Selenocompound metabolism	0.557412	3	AMS64_04690;AMS64_04685;AMS64_08050
